# Supplementary material for: mTOR Inhibition Is Effective against Growth, Survival and Migration, but Not against Microglia Activation in Preclinical Glioma Models
Source: Int J Mol Sci. 2023 Jun 7;24(12):9834. doi: 10.3390/ijms24129834 (PMC10297872; doi:10.3390/ijms24129834)
Supplement: Supplementary file 1 [file ijms-24-09834-s001.zip]

Archive with 1 entries (1 files):
- ijms-2340202-supplementary.pdf
